# Supplementary material for: Lb1G04202, an Uncharacterized Protein from Recretohalophyte Limonium bicolor, Is Important in Salt Tolerance
Source: Int J Mol Sci. 2022 May 12;23(10):5401. doi: 10.3390/ijms23105401 (PMC9140551; doi:10.3390/ijms23105401)
Supplement: Supplementary file 1 [file ijms-23-05401-s001.zip]

Archive with 1 entries (1 files):
- ijms-1716486-supplementary.pdf
